# Supplementary material for: A Study of 3D-Printable Reinforced Composite Resin: PMMA Modified with Silver Nanoparticles Loaded Cellulose Nanocrystal
Source: Materials (Basel). 2018 Dec 3;11(12):2444. doi: 10.3390/ma11122444 (PMC6317163; doi:10.3390/ma11122444)
Supplement: Supplementary file 1 [file materials-11-02444-s001.zip]

Archive with 2 entries (2 files):
- anova fig4&7.pdf
- anova fig6.pdf
